# Supplementary material for: Dynamic Runx1 chromatin boundaries affect gene expression in hematopoietic development
Source: Nat Commun. 2022 Feb 9;13:773. doi: 10.1038/s41467-022-28376-8 (PMC8828719; doi:10.1038/s41467-022-28376-8)
Supplement: Supplementary file 4 — Source Data [file 41467_2022_28376_MOESM4_ESM.xlsx]

## Sheet: Supplementary Figure 1c
Cells seeded	Experiment	Total CFU-C	CFU-C per 10,000 cells	Mean CFU-C
250000	1	72	2.88	3.68
250000	1	112	4.48
55000	2	20	3.63636	5
55000	2	35	6.36364
19000	3	17	8.94737	9.21053
19000	3	18	9.47368

## Sheet: Supplementary Figure 5c
Supplementary Figure 5c
Shorter-range (S-R) PCR												Medium-range (M-R) PCR
Longer-range (L-R) PCR 3kb												Longer-range (L-R) PCR 5kb

## Sheet: Supplementary Figure 5e
Supplementary Figure 5e
Column information
Well	Well of 96 well PCR plate, represents a single ddPCR reaction
Ratio	Ratio between test amplicon at targeted locus and control amplicon located on chr4 (generated by QuantaSoft)
PoissonRatioMin	Upper 95% confidence interval of Ratio
PoissonRatioMax	Lower 95% confidence interval of Ratio
Diploid control mean ratio	Mean of ratio in three diploid control amplicons for this clone
Clone	Biological sample (DNA sourced from a single clone)
amplicon	Name and location of test amplicon (Loss of allele, LOA)
Amplicon type	Identifies whether this reaction is over the targeted region ("Test") or a diploid control region ("Diploid Control") on another chromosome
Copy number	The copy number obtained by normalising the ration of each test region to the average of the diploid control regions in each clone
Copy numberMin	Upper 95% confidence interval of Copy number
Copy numberMax	Lower 95% confidence interval of Copy number
Well	Ratio	PoissonRatioMin	PoissonRatioMax	Diploid control mean ratio	Clone	amplicon	Amplicon type	Copy number	Copy numberMin	Copy numberMax
A02	0.707	0.671	0.742	0.674333	P1_E14_wt	5'-1kb	Test	2.09689	1.99011	2.20069
B02	0.691	0.657	0.724	0.674333	P1_E14_wt	5'-100bp	Test	2.04943	1.94859	2.14731
C02	0.588	0.558	0.618	0.674333	P1_E14_wt	LOA P1-CTCF	Test	1.74394	1.65497	1.83292
D02	0.65	0.619	0.682	0.674333	P1_E14_wt	3'-100bp	Test	1.92783	1.83589	2.02274
E02	0.622	0.591	0.654	0.674333	P1_E14_wt	3'-1kb	Test	1.84478	1.75284	1.93969
F02	0.688	0.654	0.722	0.674333	P1_E14_wt	chr1 (2n)	Diploid Control	2.04053	1.93969	2.14137
G02	0.658	0.625	0.69	0.674333	P1_E14_wt	chr7 (2n)	Diploid Control	1.95156	1.85368	2.04647
H02	0.677	0.645	0.709	0.674333	P1_E14_wt	chr6 (2n)	Diploid Control	2.00791	1.913	2.10282
A03	0.413	0.394	0.431	0.461333	P1_E7.1	5'-1kb	Test	1.79046	1.70809	1.8685
B03	0.451	0.431	0.471	0.461333	P1_E7.1	5'-100bp	Test	1.9552	1.8685	2.04191
C03	0.0104	0.008	0.0127	0.461333	P1_E7.1	LOA P1-CTCF	Test	0.0450867	0.0346821	0.0550578
D03	0.399	0.382	0.417	0.461333	P1_E7.1	3'-100bp	Test	1.72977	1.65607	1.8078
E03	0.448	0.429	0.468	0.461333	P1_E7.1	3'-1kb	Test	1.9422	1.85983	2.0289
F03	0.508	0.486	0.53	0.461333	P1_E7.1	chr1 (2n)	Diploid Control	2.20231	2.10694	2.29769
G03	0.423	0.405	0.441	0.461333	P1_E7.1	chr7 (2n)	Diploid Control	1.83382	1.75578	1.91185
H03	0.453	0.434	0.473	0.461333	P1_E7.1	chr6 (2n)	Diploid Control	1.96387	1.8815	2.05058
A04	0.542	0.516	0.568	0.592667	P1_E7.2	5'-1kb	Test	1.82902	1.74128	1.91676
B04	0.578	0.551	0.606	0.592667	P1_E7.2	5'-100bp	Test	1.95051	1.85939	2.04499
C04	0.0055	0.0036	0.0074	0.592667	P1_E7.2	LOA P1-CTCF	Test	0.0185602	0.0121485	0.0249719
D04	0.549	0.524	0.574	0.592667	P1_E7.2	3'-100bp	Test	1.85264	1.76828	1.93701
E04	0.521	0.496	0.547	0.592667	P1_E7.2	3'-1kb	Test	1.75816	1.67379	1.84589
F04	0.657	0.627	0.688	0.592667	P1_E7.2	chr1 (2n)	Diploid Control	2.2171	2.11586	2.32171
G04	0.532	0.508	0.557	0.592667	P1_E7.2	chr7 (2n)	Diploid Control	1.79528	1.71429	1.87964
H04	0.589	0.562	0.615	0.592667	P1_E7.2	chr6 (2n)	Diploid Control	1.98763	1.89651	2.07537
B05	0.54	0.516	0.564	0.565	P1_E7.3	5'-100bp	Test	1.9115	1.82655	1.99646
C05	0.0106	0.0081	0.0131	0.565	P1_E7.3	LOA P1-CTCF	Test	0.0375221	0.0286726	0.0463717
D05	0.528	0.505	0.552	0.565	P1_E7.3	3'-100bp	Test	1.86903	1.78761	1.95398
E05	0.512	0.489	0.535	0.565	P1_E7.3	3'-1kb	Test	1.81239	1.73097	1.89381
F05	0.582	0.556	0.609	0.565	P1_E7.3	chr1 (2n)	Diploid Control	2.06018	1.96814	2.15575
G05	0.539	0.515	0.563	0.565	P1_E7.3	chr7 (2n)	Diploid Control	1.90796	1.82301	1.99292
H05	0.574	0.55	0.599	0.565	P1_E7.3	chr6 (2n)	Diploid Control	2.03186	1.9469	2.12035
A05	0.516	0.493	0.539	0.565	P1_E7.3	5'-1kb	Test	1.82655	1.74513	1.90796
A06	0.522	0.498	0.546	0.586333	P1_E9.1	5'-1kb	Test	1.78056	1.69869	1.86242
B06	0.526	0.501	0.551	0.586333	P1_E9.1	5'-100bp	Test	1.7942	1.70893	1.87948
C06	0.0154	0.0122	0.0186	0.586333	P1_E9.1	LOA P1-CTCF	Test	0.0525298	0.0416146	0.0634451
D06	0.531	0.507	0.556	0.586333	P1_E9.1	3'-100bp	Test	1.81126	1.72939	1.89653
E06	0.541	0.516	0.565	0.586333	P1_E9.1	3'-1kb	Test	1.84537	1.76009	1.92723
F06	0.661	0.632	0.69	0.586333	P1_E9.1	chr1 (2n)	Diploid Control	2.25469	2.15577	2.35361
G06	0.509	0.485	0.533	0.586333	P1_E9.1	chr7 (2n)	Diploid Control	1.73621	1.65435	1.81808
H06	0.589	0.562	0.615	0.586333	P1_E9.1	chr6 (2n)	Diploid Control	2.0091	1.917	2.09778
A07	0.428	0.409	0.446	0.440667	P1_E9.2	5'-1kb	Test	1.94251	1.85628	2.02421
B07	0.434	0.414	0.453	0.440667	P1_E9.2	5'-100bp	Test	1.96974	1.87897	2.05598
C07	0.0112	0.009	0.0134	0.440667	P1_E9.2	LOA P1-CTCF	Test	0.0508321	0.0408472	0.0608169
D07	0.393	0.376	0.41	0.440667	P1_E9.2	3'-100bp	Test	1.78366	1.70651	1.86082
E07	0.383	0.366	0.4	0.440667	P1_E9.2	3'-1kb	Test	1.73828	1.66112	1.81543
F07	0.478	0.458	0.498	0.440667	P1_E9.2	chr1 (2n)	Diploid Control	2.16944	2.07867	2.26021
G07	0.382	0.365	0.399	0.440667	P1_E9.2	chr7 (2n)	Diploid Control	1.73374	1.65658	1.81089
H07	0.462	0.442	0.481	0.440667	P1_E9.2	chr6 (2n)	Diploid Control	2.09682	2.00605	2.18306
A08	0.553	0.526	0.581	0.606	P1_E9.3	5'-1kb	Test	1.82508	1.73597	1.91749
B08	0.571	0.543	0.6	0.606	P1_E9.3	5'-100bp	Test	1.88449	1.79208	1.9802
C08	0.0143	0.0113	0.0174	0.606	P1_E9.3	LOA P1-CTCF	Test	0.0471947	0.0372937	0.0574257
D08	0.552	0.525	0.579	0.606	P1_E9.3	3'-100bp	Test	1.82178	1.73267	1.91089
E08	0.541	0.515	0.566	0.606	P1_E9.3	3'-1kb	Test	1.78548	1.69967	1.86799
F08	0.657	0.627	0.686	0.606	P1_E9.3	chr1 (2n)	Diploid Control	2.16832	2.06931	2.26403
G08	0.583	0.553	0.612	0.606	P1_E9.3	chr7 (2n)	Diploid Control	1.92409	1.82508	2.0198
H08	0.578	0.551	0.605	0.606	P1_E9.3	chr6 (2n)	Diploid Control	1.90759	1.81848	1.9967

## Sheet: Supplementary Figure 6c
Supplementary Figure 6c
Shorter-range (S-R) PCR												Medium-range (M-R) PCR
Longer-range (L-R) PCR 3kb												Longer-range (L-R) PCR 5kb

## Sheet: Supplementary Figure 6e
Supplementary Figure 6e
Column information
Well	Well of 96 well PCR plate, represents a single ddPCR reaction
Ratio	Ratio between test amplicon at targeted locus and control amplicon located on chr4 (generated by QuantaSoft)
PoissonRatioMin	Upper 95% confidence interval of Ratio
PoissonRatioMax	Lower 95% confidence interval of Ratio
Diploid control mean ratio	Mean of ratio in three diploid control amplicons for this clone
Clone	Biological sample (DNA sourced from a single clone)
amplicon	Name and location of test amplicon (Loss of allele, LOA)
Amplicon type	Identifies whether this reaction is over the targeted region ("Test") or a diploid control region ("Diploid Control") on another chromosome
Copy number	The copy number obtained by normalising the ration of each test region to the average of the diploid control regions in each clone
Copy numberMin	Upper 95% confidence interval of Copy number
Copy numberMax	Lower 95% confidence interval of Copy number
Well	Ratio	PoissonRatioMin	PoissonRatioMax	Diploid control mean ratio	Clone	amplicon	Amplicon type	Copy number	Copy numberMin	Copy numberMax
A06	0.514	0.49	0.538	0.548	P2_D10.1	5'-1kb	Test	1.87591	1.78832	1.9635
B06	0.522	0.499	0.545	0.548	P2_D10.1	5'-100bp	Test	1.90511	1.82117	1.98905
C06	0.0017	0.0007	0.0027	0.548	P2_D10.1	LOA P2-CTCF	Test	0.00620438	0.00255474	0.00985401
D06	0.477	0.456	0.497	0.548	P2_D10.1	3'-100bp	Test	1.74088	1.66423	1.81387
E06	0.527	0.503	0.551	0.548	P2_D10.1	3'-1kb	Test	1.92336	1.83577	2.01095
F06	0.564	0.539	0.588	0.548	P2_D10.1	chr1 (2n)	Diploid Control	2.05839	1.96715	2.14599
G06	0.508	0.484	0.532	0.548	P2_D10.1	chr7 (2n)	Diploid Control	1.85401	1.76642	1.94161
H06	0.572	0.548	0.597	0.548	P2_D10.1	chr6 (2n)	Diploid Control	2.08759	2	2.17883
A07	0.571	0.545	0.598	0.557333	P2_D10.2	5'-1kb	Test	2.04904	1.95574	2.14593
B07	0.492	0.469	0.514	0.557333	P2_D10.2	5'-100bp	Test	1.76555	1.68301	1.8445
C07	0.00041	0	0.00091	0.557333	P2_D10.2	LOA P2-CTCF	Test	0.00147129	0	0.00326555
D07	0.495	0.471	0.518	0.557333	P2_D10.2	3'-100bp	Test	1.77632	1.69019	1.85885
E07	0.498	0.475	0.521	0.557333	P2_D10.2	3'-1kb	Test	1.78708	1.70455	1.86962
F07	0.628	0.599	0.657	0.557333	P2_D10.2	chr1 (2n)	Diploid Control	2.25359	2.14952	2.35766
G07	0.514	0.49	0.539	0.557333	P2_D10.2	chr7 (2n)	Diploid Control	1.8445	1.75837	1.93421
H07	0.53	0.507	0.553	0.557333	P2_D10.2	chr6 (2n)	Diploid Control	1.90191	1.81938	1.98445
A03	0.534	0.51	0.558	0.590667	P2_D2.1	5'-1kb	Test	1.80813	1.72686	1.88939
B03	0.524	0.5	0.549	0.590667	P2_D2.1	5'-100bp	Test	1.77427	1.693	1.85892
C03	0.0009	0.0002	0.0016	0.590667	P2_D2.1	LOA P2-CTCF	Test	0.0030474	0.000677201	0.00541761
D03	0.515	0.491	0.539	0.590667	P2_D2.1	3'-100bp	Test	1.74379	1.66253	1.82506
E03	0.554	0.528	0.58	0.590667	P2_D2.1	3'-1kb	Test	1.87585	1.78781	1.96388
F03	0.609	0.582	0.637	0.590667	P2_D2.1	chr1 (2n)	Diploid Control	2.06208	1.97065	2.15688
G03	0.554	0.527	0.58	0.590667	P2_D2.1	chr7 (2n)	Diploid Control	1.87585	1.78442	1.96388
H03	0.609	0.581	0.637	0.590667	P2_D2.1	chr6 (2n)	Diploid Control	2.06208	1.96727	2.15688
A04	0.522	0.499	0.546	0.564667	P2_D2.2	5'-1kb	Test	1.84888	1.76741	1.93388
B04	0.541	0.516	0.567	0.564667	P2_D2.2	5'-100bp	Test	1.91617	1.82763	2.00826
C04	0.0022	0.001	0.0034	0.564667	P2_D2.2	LOA P2-CTCF	Test	0.00779221	0.00354191	0.0120425
D04	0.488	0.467	0.51	0.564667	P2_D2.2	3'-100bp	Test	1.72845	1.65407	1.80638
E04	0.511	0.488	0.533	0.564667	P2_D2.2	3'-1kb	Test	1.80992	1.72845	1.88784
F04	0.642	0.613	0.67	0.564667	P2_D2.2	chr1 (2n)	Diploid Control	2.27391	2.17119	2.37308
G04	0.496	0.473	0.52	0.564667	P2_D2.2	chr7 (2n)	Diploid Control	1.75679	1.67532	1.84179
H04	0.556	0.531	0.582	0.564667	P2_D2.2	chr6 (2n)	Diploid Control	1.9693	1.88076	2.06139
A05	0.543	0.518	0.569	0.577333	P2_D2.3	5'-1kb	Test	1.88106	1.79446	1.97113
B05	0.507	0.483	0.531	0.577333	P2_D2.3	5'-100bp	Test	1.75635	1.67321	1.83949
C05	0.0011	0.0003	0.0019	0.577333	P2_D2.3	LOA P2-CTCF	Test	0.00381062	0.00103926	0.00658199
D05	0.5	0.477	0.522	0.577333	P2_D2.3	3'-100bp	Test	1.7321	1.65242	1.80831
E05	0.571	0.545	0.597	0.577333	P2_D2.3	3'-1kb	Test	1.97806	1.88799	2.06813
F05	0.687	0.656	0.719	0.577333	P2_D2.3	chr1 (2n)	Diploid Control	2.37991	2.27252	2.49076
G05	0.511	0.487	0.536	0.577333	P2_D2.3	chr7 (2n)	Diploid Control	1.77021	1.68707	1.85681
H05	0.534	0.511	0.558	0.577333	P2_D2.3	chr6 (2n)	Diploid Control	1.84988	1.77021	1.93303
A02	0.622	0.591	0.654	0.616333	P2_E14_wt	5'-1kb	Test	2.01839	1.91779	2.12223
B02	0.656	0.625	0.687	0.616333	P2_E14_wt	5'-100bp	Test	2.12872	2.02812	2.22931
C02	0.601	0.573	0.629	0.616333	P2_E14_wt	LOA P2-CTCF	Test	1.95024	1.85938	2.0411
D02	0.561	0.533	0.588	0.616333	P2_E14_wt	3'-100bp	Test	1.82044	1.72958	1.90806
E02	0.644	0.614	0.674	0.616333	P2_E14_wt	3'-1kb	Test	2.08978	1.99243	2.18713
F02	0.694	0.662	0.726	0.616333	P2_E14_wt	chr1 (2n)	Diploid Control	2.25203	2.14819	2.35587
G02	0.575	0.547	0.603	0.616333	P2_E14_wt	chr7 (2n)	Diploid Control	1.86587	1.77501	1.95673
H02	0.58	0.552	0.609	0.616333	P2_E14_wt	chr6 (2n)	Diploid Control	1.8821	1.79124	1.9762
A08	0.448	0.427	0.468	0.541	P2_E9.1	5'-1kb	Test	1.65619	1.57856	1.73013
B08	0.496	0.473	0.518	0.541	P2_E9.1	5'-100bp	Test	1.83364	1.74861	1.91497
C08	0.0016	0.0006	0.0025	0.541	P2_E9.1	LOA P2-CTCF	Test	0.00591497	0.00221811	0.00924214
D08	0.503	0.479	0.526	0.541	P2_E9.1	3'-100bp	Test	1.85952	1.77079	1.94455
E08	0.519	0.496	0.542	0.541	P2_E9.1	3'-1kb	Test	1.91867	1.83364	2.0037
F08	0.588	0.563	0.613	0.541	P2_E9.1	chr1 (2n)	Diploid Control	2.17375	2.08133	2.26617
G08	0.491	0.468	0.513	0.541	P2_E9.1	chr7 (2n)	Diploid Control	1.81516	1.73013	1.89649
H08	0.544	0.52	0.568	0.541	P2_E9.1	chr6 (2n)	Diploid Control	2.01109	1.92237	2.09982
A09	0.563	0.535	0.591	0.635333	P2_E9.2	5'-1kb	Test	1.7723	1.68416	1.86044
B09	0.608	0.577	0.639	0.635333	P2_E9.2	5'-100bp	Test	1.91396	1.81637	2.01154
C09	0.0016	0.0006	0.0025	0.635333	P2_E9.2	LOA P2-CTCF	Test	0.00503673	0.00188877	0.00786988
D09	0.628	0.597	0.658	0.635333	P2_E9.2	3'-100bp	Test	1.97692	1.87933	2.07135
E09	0.607	0.578	0.636	0.635333	P2_E9.2	3'-1kb	Test	1.91081	1.81952	2.0021
F09	0.7	0.667	0.734	0.635333	P2_E9.2	chr1 (2n)	Diploid Control	2.20357	2.09969	2.3106
G09	0.575	0.547	0.603	0.635333	P2_E9.2	chr7 (2n)	Diploid Control	1.81007	1.72193	1.89822
H09	0.631	0.603	0.659	0.635333	P2_E9.2	chr6 (2n)	Diploid Control	1.98636	1.89822	2.0745
